# Supplementary material for: 5-Amino­pentan-1-ol
Source: Acta Crystallogr Sect E Struct Rep Online. 2011 Jun 30;67(Pt 7):o1841. doi: 10.1107/S1600536811024731 (PMC3151911; doi:10.1107/S1600536811024731)
Supplement: Supplementary file 1 [file e-67-o1841-sup1.cif]

##############################################################################
#                                                                            #
# This CIF contains the data in a paper accepted for publication in          #
# Acta Crystallographica Section E. It conforms to the requirements of       #
# Notes for Authors for Acta Crystallographica Section E, and has been       #
# peer reviewed under the auspices of the IUCr Commission on Journals.       #
#                                                                            #
# Full details of the Crystallographic Information File format               #
# are given in the paper "The Crystallographic Information File (CIF):       #
# a New Standard Archive File for Crystallography" by S. R. Hall, F. H.      #
# Allen and I. D. Brown [Acta Cryst. (1991), A47, 655-685].                  #
#                                                                            #
# The current version of the core CIF dictionary is obtainable from          #
# ftp://ftp.iucr.org/pub/cif_core.dic.                                       #
#                                                                            #
# Software is freely available for graphical display of the structure(s)     #
# in this CIF. For information consult the CIF software page                 #
# http://www.iucr.org/resources/cif/software.                                #
#                                                                            #
# This file may be used for bona fide research purposes within the           #
# scientific community so long as proper attribution is given to the journal # 
# article from which it was obtained.                                        #
#                                                                            #
##############################################################################
data_I
_audit_creation_method     SHELXL-97
_chemical_name_systematic
;
5-Aminopentan-1-ol
;
_chemical_name_common
;
5-Aminopentan-1-ol
;
_chemical_formula_moiety     'C5 H13 N O'
_chemical_formula_sum     'C5 H13 N O'
_chemical_formula_iupac     'C5 H13 N O'
_chemical_formula_weight     103.16
_chemical_melting_point     ?
_chemical_melting_point_gt     308
_chemical_melting_point_lt     310
_symmetry_cell_setting     orthorhombic
_symmetry_space_group_name_H-M     'P c c n'
_symmetry_space_group_name_Hall     '-P 2ab 2ac'
loop_
    _symmetry_equiv_pos_as_xyz
    'x, y, z'
    '-x+1/2, -y+1/2, z'
    'x+1/2, -y, -z+1/2'
    '-x, y+1/2, -z+1/2'
    '-x, -y, -z'
    'x-1/2, y-1/2, -z'
    '-x-1/2, y, z-1/2'
    'x, -y-1/2, z-1/2'
_cell_length_a     10.0973(2)
_cell_length_b     17.4145(4)
_cell_length_c     7.05640(10)
_cell_angle_alpha     90.00
_cell_angle_beta     90.00
_cell_angle_gamma     90.00
_cell_volume     1240.79(4)
_cell_formula_units_Z     8
_cell_measurement_reflns_used     8278
_cell_measurement_theta_min     2.33
_cell_measurement_theta_max     28.21
_cell_measurement_temperature     100(2)
_exptl_crystal_description     'block'
_exptl_crystal_colour     'colourless'
_exptl_crystal_size_max     0.570
_exptl_crystal_size_mid     0.535
_exptl_crystal_size_min     0.508
_exptl_crystal_density_diffrn     1.105
_exptl_crystal_density_meas     ?
_exptl_crystal_density_method     'not measured'
_exptl_crystal_F_000     464
_exptl_absorpt_coefficient_mu     0.076
_exptl_absorpt_correction_type     none
_exptl_absorpt_process_details     ?
_exptl_absorpt_correction_T_min     ?
_exptl_absorpt_correction_T_max     ?
_exptl_special_details
;
;
_diffrn_ambient_temperature     100(2)
_diffrn_radiation_type     MoK\a
_diffrn_radiation_wavelength     0.71073
_diffrn_radiation_source     'fine-focus sealed tube'
_diffrn_radiation_monochromator     graphite
_diffrn_measurement_device_type     'Bruker APEXII CCD'
_diffrn_measurement_device     ?
_diffrn_measurement_method     '\f and \w'
_diffrn_reflns_number     10385
_diffrn_reflns_av_R_equivalents     0.0302
_diffrn_reflns_av_sigmaI/netI     0.0123
_diffrn_reflns_theta_min     2.33
_diffrn_reflns_theta_max     28.27
_diffrn_reflns_theta_full     28.27
_diffrn_measured_fraction_theta_max     0.988
_diffrn_measured_fraction_theta_full     0.988
_diffrn_reflns_limit_h_min     -13
_diffrn_reflns_limit_h_max     13
_diffrn_reflns_limit_k_min     -19
_diffrn_reflns_limit_k_max     23
_diffrn_reflns_limit_l_min     -9
_diffrn_reflns_limit_l_max     9
_refine_special_details
;
;
_reflns_number_total     1530
_reflns_number_gt     1422
_reflns_threshold_expression     I>2\s(I)
_refine_ls_structure_factor_coef     Fsqd
_refine_ls_matrix_type     full
_refine_ls_R_factor_all     0.0339
_refine_ls_R_factor_gt     0.0317
_refine_ls_wR_factor_gt     0.0856
_refine_ls_wR_factor_ref     0.0885
_refine_ls_goodness_of_fit_ref     1.063
_refine_ls_restrained_S_all     1.063
_refine_ls_number_reflns     1530
_refine_ls_number_parameters     76
_refine_ls_number_restraints     0
_refine_ls_hydrogen_treatment     mixed
_refine_ls_weighting_scheme     calc
_refine_ls_weighting_details
         'calc w=1/[\s^2^(Fo^2^)+(0.0468P)^2^+0.2724P] where P=(Fo^2^+2Fc^2^)/3'
_atom_sites_solution_hydrogens     geom
_atom_sites_solution_primary     direct
_atom_sites_solution_secondary     difmap
_refine_ls_shift/su_max     0.000
_refine_ls_shift/su_mean     0.000
_refine_diff_density_max     0.377
_refine_diff_density_min     -0.175
_refine_ls_extinction_method     none
_refine_ls_extinction_coef     ?
_refine_ls_abs_structure_Flack     ?
loop_
    _atom_type_symbol
    _atom_type_description
    _atom_type_scat_dispersion_real
    _atom_type_scat_dispersion_imag
    _atom_type_scat_source
    'C' 'C' 0.0033 0.0016
                         'International Tables Vol C Tables 4.2.6.8 and 6.1.1.4'
    'H' 'H' 0.0000 0.0000
                         'International Tables Vol C Tables 4.2.6.8 and 6.1.1.4'
    'N' 'N' 0.0061 0.0033
                         'International Tables Vol C Tables 4.2.6.8 and 6.1.1.4'
    'O' 'O' 0.0106 0.0060
                         'International Tables Vol C Tables 4.2.6.8 and 6.1.1.4'
_computing_data_collection     'APEX2 (Bruker, 2010)'
_computing_cell_refinement     'SAINT (Bruker, 2010)'
_computing_data_reduction     'SAINT (Bruker, 2010)'
_computing_structure_solution     'SIR97 (Altomare <i>et al.</i>, 1999)'
_computing_structure_refinement     'SHELXL97 (Sheldrick, 2008)'
_computing_molecular_graphics
             'ORTEP-3 (Farrugia, 1997) and Mercury (Macrae <i>et al.</i>, 2008)'
_computing_publication_material
                            'SHELXL97 (Sheldrick, 2008) and PLATON (Spek, 2009)'
loop_
    _atom_site_type_symbol
    _atom_site_label
    _atom_site_fract_x
    _atom_site_fract_y
    _atom_site_fract_z
    _atom_site_U_iso_or_equiv
    _atom_site_adp_type
    _atom_site_calc_flag
    _atom_site_refinement_flags
    _atom_site_occupancy
    _atom_site_symmetry_multiplicity
    _atom_site_disorder_assembly
    _atom_site_disorder_group
    O O1 0.55733(5) 0.19608(3) 0.27542(8) 0.01969(16) Uani d . 1 1 . .
    H H81 0.5858(12) 0.2427(8) 0.3007(16) 0.040(3) Uiso d . 1 1 . .
    N N1 0.35089(6) -0.16146(3) 0.13148(9) 0.01779(16) Uani d . 1 1 . .
    H H71 0.3718(11) -0.1601(6) 0.0096(19) 0.031(3) Uiso d . 1 1 . .
    H H72 0.2639(12) -0.1619(6) 0.1406(15) 0.027(3) Uiso d . 1 1 . .
    C C1 0.42120(7) 0.19396(4) 0.32624(11) 0.01792(17) Uani d . 1 1 . .
    H H11 0.3781 0.2430 0.2908 0.022 Uiso calc R 1 1 . .
    H H12 0.4124 0.1872 0.4650 0.022 Uiso calc R 1 1 . .
    C C2 0.35429(7) 0.12773(4) 0.22406(10) 0.01683(17) Uani d . 1 1 . .
    H H21 0.3652 0.1347 0.0857 0.020 Uiso calc R 1 1 . .
    H H22 0.2583 0.1288 0.2524 0.020 Uiso calc R 1 1 . .
    C C3 0.41026(7) 0.04968(4) 0.28073(9) 0.01553(17) Uani d . 1 1 . .
    H H31 0.3953 0.0418 0.4180 0.019 Uiso calc R 1 1 . .
    H H32 0.5071 0.0498 0.2587 0.019 Uiso calc R 1 1 . .
    C C4 0.34889(7) -0.01724(4) 0.17219(10) 0.01532(17) Uani d . 1 1 . .
    H H41 0.2520 -0.0173 0.1934 0.018 Uiso calc R 1 1 . .
    H H42 0.3646 -0.0098 0.0349 0.018 Uiso calc R 1 1 . .
    C C5 0.40539(7) -0.09476(4) 0.23205(10) 0.01638(17) Uani d . 1 1 . .
    H H51 0.5025 -0.0938 0.2124 0.020 Uiso calc R 1 1 . .
    H H52 0.3894 -0.1016 0.3694 0.020 Uiso calc R 1 1 . .
loop_
    _atom_site_aniso_label
    _atom_site_aniso_U_11
    _atom_site_aniso_U_22
    _atom_site_aniso_U_33
    _atom_site_aniso_U_12
    _atom_site_aniso_U_13
    _atom_site_aniso_U_23
    O1 0.0152(3) 0.0157(3) 0.0281(3) -0.00153(18) 0.00239(19) -0.0044(2)
    N1 0.0173(3) 0.0145(3) 0.0216(3) -0.0007(2) 0.0004(2) -0.0005(2)
    C1 0.0162(3) 0.0153(3) 0.0223(4) 0.0007(2) 0.0022(3) -0.0023(3)
    C2 0.0152(3) 0.0152(3) 0.0200(3) 0.0005(2) -0.0014(2) 0.0004(2)
    C3 0.0157(3) 0.0143(3) 0.0165(3) -0.0006(2) -0.0012(2) -0.0003(2)
    C4 0.0153(3) 0.0142(3) 0.0165(3) -0.0003(2) -0.0009(2) 0.0000(2)
    C5 0.0164(3) 0.0146(3) 0.0181(3) 0.0001(2) -0.0013(2) 0.0007(2)
_geom_special_details
;
;
loop_
    _geom_bond_atom_site_label_1
    _geom_bond_atom_site_label_2
    _geom_bond_site_symmetry_2
    _geom_bond_distance
    _geom_bond_publ_flag
    O1 C1 . 1.4210(8) ?
    O1 H81 . 0.879(14) ?
    N1 C5 . 1.4682(9) ?
    N1 H71 . 0.886(13) ?
    N1 H72 . 0.881(12) ?
    C1 C2 . 1.5188(9) ?
    C1 H11 . 0.9900 ?
    C1 H12 . 0.9900 ?
    C2 C3 . 1.5253(9) ?
    C2 H21 . 0.9900 ?
    C2 H22 . 0.9900 ?
    C3 C4 . 1.5260(9) ?
    C3 H31 . 0.9900 ?
    C3 H32 . 0.9900 ?
    C4 C5 . 1.5252(9) ?
    C4 H41 . 0.9900 ?
    C4 H42 . 0.9900 ?
    C5 H51 . 0.9900 ?
    C5 H52 . 0.9900 ?
loop_
    _geom_angle_atom_site_label_1
    _geom_angle_atom_site_label_2
    _geom_angle_atom_site_label_3
    _geom_angle_site_symmetry_1
    _geom_angle_site_symmetry_3
    _geom_angle
    _geom_angle_publ_flag
    C1 O1 H81 . . 106.8(8) ?
    C5 N1 H71 . . 111.1(7) ?
    C5 N1 H72 . . 110.2(7) ?
    H71 N1 H72 . . 108.0(10) ?
    O1 C1 C2 . . 109.28(6) ?
    O1 C1 H11 . . 109.8 ?
    C2 C1 H11 . . 109.8 ?
    O1 C1 H12 . . 109.8 ?
    C2 C1 H12 . . 109.8 ?
    H11 C1 H12 . . 108.3 ?
    C1 C2 C3 . . 112.80(6) ?
    C1 C2 H21 . . 109.0 ?
    C3 C2 H21 . . 109.0 ?
    C1 C2 H22 . . 109.0 ?
    C3 C2 H22 . . 109.0 ?
    H21 C2 H22 . . 107.8 ?
    C2 C3 C4 . . 113.48(6) ?
    C2 C3 H31 . . 108.9 ?
    C4 C3 H31 . . 108.9 ?
    C2 C3 H32 . . 108.9 ?
    C4 C3 H32 . . 108.9 ?
    H31 C3 H32 . . 107.7 ?
    C5 C4 C3 . . 112.65(6) ?
    C5 C4 H41 . . 109.1 ?
    C3 C4 H41 . . 109.1 ?
    C5 C4 H42 . . 109.1 ?
    C3 C4 H42 . . 109.1 ?
    H41 C4 H42 . . 107.8 ?
    N1 C5 C4 . . 115.23(6) ?
    N1 C5 H51 . . 108.5 ?
    C4 C5 H51 . . 108.5 ?
    N1 C5 H52 . . 108.5 ?
    C4 C5 H52 . . 108.5 ?
    H51 C5 H52 . . 107.5 ?
loop_
    _geom_torsion_atom_site_label_1
    _geom_torsion_atom_site_label_2
    _geom_torsion_atom_site_label_3
    _geom_torsion_atom_site_label_4
    _geom_torsion_site_symmetry_1
    _geom_torsion_site_symmetry_2
    _geom_torsion_site_symmetry_3
    _geom_torsion_site_symmetry_4
    _geom_torsion
    _geom_torsion_publ_flag
    O1 C1 C2 C3 . . . . 62.86(8) ?
    C1 C2 C3 C4 . . . . -177.13(6) ?
    C2 C3 C4 C5 . . . . -179.54(6) ?
    C3 C4 C5 N1 . . . . -179.56(6) ?
loop_
    _geom_hbond_atom_site_label_D
    _geom_hbond_atom_site_label_H
    _geom_hbond_atom_site_label_A
    _geom_hbond_site_symmetry_A
    _geom_hbond_distance_DH
    _geom_hbond_distance_HA
    _geom_hbond_distance_DA
    _geom_hbond_angle_DHA
    O1 H81 N1 4_655 0.879(14) 1.851(14) 2.7284(8) 176.5(12)
    N1 H71 O1 5_655 0.886(13) 2.225(13) 3.0768(9) 161.3(10)
    N1 H72 O1 3_455 0.881(12) 2.248(12) 3.0954(8) 161.2(9)
data_global
_journal_date_recd_electronic     2011-06-02
_journal_date_accepted     2011-06-23
_journal_name_full     'Acta Crystallographica, Section E'
_journal_year     2011
_journal_volume     67
_journal_issue      7
_journal_page_first     o1841
_journal_page_last     o1841
_journal_paper_category     QO
_journal_coeditor_code     EZ2250
_publ_contact_author_name     'Dr Richard Betz'
_publ_contact_author_address
;
Department of Chemistry
Nelson Mandela Metropolitan University
Summerstrand Campus (South)
University Way
Summerstrand
PO Box 77000
Port Elizabeth
6031
South Africa
;
_publ_contact_author_email     'richard.betz@webmail.co.za'
_publ_contact_author_fax     '+27-41-504-4236'
_publ_contact_author_phone     '+27-41-504-4285'
_publ_section_title
;
5-Aminopentan-1-ol
;
loop_
    _publ_author_name
    _publ_author_address
    'Betz, Richard'
;
Nelson Mandela Metropolitan University
Summerstrand Campus
Department of Chemistry
University Way
Summerstrand
PO Box 77000
Port Elizabeth 6031
South Africa
;
    'Gerber, Thomas'
;
Nelson Mandela Metropolitan University
Summerstrand Campus
Department of Chemistry
University Way
Summerstrand
PO Box 77000
Port Elizabeth 6031
South Africa
;
    'Schalekamp, Henk'
;
Nelson Mandela Metropolitan University
Summerstrand Campus
Department of Chemistry
University Way
Summerstrand
PO Box 77000
Port Elizabeth 6031
South Africa
;
