# Supplementary material for: 5-Amino­pentan-1-ol
Source: Acta Crystallogr Sect E Struct Rep Online. 2011 Jun 30;67(Pt 7):o1841. doi: 10.1107/S1600536811024731 (PMC3151911; doi:10.1107/S1600536811024731)
Supplement: Supplementary file 3 [file e-67-o1841-Isup3.hkl]

# 
# h,k,l, Fc-squared, Fo-squared, sigma(Fo-squared) and status flag 
# 
data_I
_shelx_title ' ba221_s in Pccn' 
_shelx_refln_list_code          4 
_shelx_F_calc_maximum       71.77 
_exptl_crystal_F_000       464.00 
_reflns_d_resolution_high  0.7503 
 
loop_ 
 _symmetry_equiv_pos_as_xyz 
 'x, y, z' 
 '-x+1/2, -y+1/2, z' 
 'x+1/2, -y, -z+1/2' 
 '-x, y+1/2, -z+1/2' 
 '-x, -y, -z' 
 'x-1/2, y-1/2, -z' 
 '-x-1/2, y, z-1/2' 
 'x, -y-1/2, z-1/2' 
 
_cell_length_a    10.0973 
_cell_length_b    17.4145 
_cell_length_c     7.0564 
_cell_angle_alpha  90.000 
_cell_angle_beta   90.000 
_cell_angle_gamma  90.000 
 
_shelx_F_squared_multiplier     1.000 
 
loop_ 
 _refln_index_h 
 _refln_index_k 
 _refln_index_l 
 _refln_F_squared_calc 
 _refln_F_squared_meas 
 _refln_F_squared_sigma 
 _refln_observed_status 
   6   0   0      870.27      985.72     13.62 o 
  10   0   0      544.84      494.55     15.36 o 
  12   0   0      458.41      437.54     10.71 o 
   1   1   0      443.30      406.17      8.53 o 
   3   1   0      383.52      417.95      2.75 o 
   5   1   0      137.08      155.13      1.06 o 
   7   1   0      327.11      365.03      6.27 o 
   9   1   0       85.43       88.36      1.76 o 
  11   1   0       15.44       17.70      0.82 o 
  13   1   0       45.52       47.79      1.36 o 
   0   2   0       32.09       34.81      0.53 o 
   2   2   0     1238.72     1211.14      8.36 o 
   4   2   0      237.22      227.68      2.83 o 
   6   2   0      260.52      282.82      2.79 o 
   8   2   0      528.36      551.45      5.82 o 
  10   2   0      177.59      166.48      2.74 o 
  12   2   0       57.43       48.78      0.90 o 
   1   3   0        7.23        7.73      0.10 o 
   3   3   0       12.37       15.94      0.23 o 
   5   3   0      127.25      142.64      1.07 o 
   7   3   0      161.11      168.63      2.66 o 
   9   3   0       52.51       46.70      0.73 o 
  11   3   0       25.23       26.85      0.75 o 
  13   3   0       80.61       84.30      1.62 o 
   0   4   0      917.77      871.89      4.20 o 
   2   4   0      296.06      271.33      2.30 o 
   4   4   0      437.02      450.39      3.85 o 
   6   4   0      116.27      112.22      0.90 o 
   8   4   0      199.32      212.13      1.56 o 
  10   4   0        0.65        0.54      0.34 o 
  12   4   0        0.10        0.15      0.21 o 
   1   5   0      123.62      116.39      2.14 o 
   3   5   0      512.03      569.61      4.56 o 
   5   5   0       18.79       18.48      0.51 o 
   7   5   0       42.32       39.40      0.65 o 
   9   5   0       92.74       85.03      1.43 o 
  11   5   0        0.81        0.81      0.28 o 
  13   5   0       25.07       27.29      0.79 o 
   2   6   0      581.17      561.32      4.36 o 
   4   6   0      448.03      483.75      5.84 o 
   6   6   0      680.38      630.30     11.46 o 
   8   6   0        8.14        7.62      0.38 o 
  10   6   0     1197.94     1191.22     21.47 o 
  12   6   0        0.00        0.23      0.22 o 
   1   7   0      956.21     1031.88     22.51 o 
   3   7   0      676.95      652.95      6.11 o 
   5   7   0     1074.02     1115.76     19.51 o 
   7   7   0     1256.86     1200.93     28.22 o 
   9   7   0     1853.79     1845.88     42.69 o 
  11   7   0      244.41      250.54      5.61 o 
   0   8   0     1175.56     1192.91     10.55 o 
   2   8   0     3433.74     3517.26     26.03 o 
   4   8   0      130.04      129.81      1.86 o 
   6   8   0     2132.85     2102.85     27.98 o 
   8   8   0      973.52      942.80     11.91 o 
  10   8   0      121.22      124.48      0.82 o 
  12   8   0       52.40       51.39      0.67 o 
   1   9   0       76.70       92.91      2.09 o 
   3   9   0      777.39      833.26     14.62 o 
   5   9   0      394.77      411.48     12.88 o 
   7   9   0        1.22        0.27      0.12 o 
   9   9   0        4.23        4.02      0.39 o 
  11   9   0       15.73       15.72      0.47 o 
   0  10   0      832.96      847.16      4.34 o 
   2  10   0     1054.50     1079.41     28.97 o 
   4  10   0       41.85       49.60      1.69 o 
   6  10   0      621.23      618.72     23.65 o 
   8  10   0      438.99      435.59     12.52 o 
  10  10   0        8.54        7.30      0.43 o 
  12  10   0        0.96        0.43      0.28 o 
   1  11   0       31.75       25.86      0.78 o 
   3  11   0       90.87       99.03      1.36 o 
   5  11   0      435.05      422.97     14.54 o 
   7  11   0       21.90       21.35      0.40 o 
   9  11   0       20.32       22.74      0.66 o 
  11  11   0        3.47        2.48      0.28 o 
   0  12   0      214.88      212.62      1.31 o 
   2  12   0      362.94      356.40      9.25 o 
   4  12   0       18.13       23.54      0.96 o 
   6  12   0      283.71      256.68      7.95 o 
   8  12   0      146.17      148.98      4.81 o 
  10  12   0        3.45        3.24      0.28 o 
   1  13   0     2182.14     1989.17     13.05 o 
   3  13   0      868.88      767.82     14.67 o 
   5  13   0      754.71      674.67     28.44 o 
   7  13   0      167.16      135.90      5.14 o 
   9  13   0       20.52       16.95      0.78 o 
  11  13   0      115.52      123.31      4.40 o 
   0  14   0      202.47      199.60      1.44 o 
   2  14   0       76.07       84.31      2.92 o 
   4  14   0       42.18       38.42      1.14 o 
   6  14   0      166.17      167.69      3.13 o 
   8  14   0        7.17        7.94      0.40 o 
  10  14   0       63.41       67.26      2.13 o 
   1  15   0     1118.69     1007.66     11.08 o 
   3  15   0      603.66      543.80     13.70 o 
   5  15   0      331.77      295.32      7.81 o 
   7  15   0      101.59       76.62      3.12 o 
   9  15   0        0.03        0.20      0.26 o 
   0  16   0       81.30       73.62      1.01 o 
   2  16   0      104.40      101.13      1.80 o 
   4  16   0       11.95       13.67      0.49 o 
   6  16   0       69.38       58.58      0.99 o 
   8  16   0      108.49      114.78      3.47 o 
   1  17   0       86.92       85.39      0.78 o 
   3  17   0        2.98        2.50      0.28 o 
   5  17   0      238.08      230.20      7.29 o 
   7  17   0       49.49       45.92      1.48 o 
   9  17   0       12.14       12.01      0.92 o 
   0  18   0      225.17      210.06      1.68 o 
   2  18   0      169.54      166.19      2.80 o 
   4  18   0        4.67        6.37      0.46 o 
   6  18   0      127.95      120.95      2.81 o 
   8  18   0      154.39      162.77      5.22 o 
   1  19   0       21.30       23.06      0.54 o 
   3  19   0       19.39       17.01      0.95 o 
   5  19   0      170.91      170.68      5.47 o 
   7  19   0        0.87       -0.46      0.50 o 
   0  20   0      420.69      423.38      2.51 o 
   2  20   0      429.91      443.31      3.38 o 
   4  20   0        3.80        2.23      0.33 o 
   6  20   0      813.82      853.12     17.96 o 
   1  21   0      249.43      259.06      2.67 o 
   3  21   0       35.05       34.99      1.18 o 
   5  21   0      190.92      205.66      4.46 o 
   0  22   0        2.95        3.39      0.52 o 
   2  22   0       35.77       36.63      0.72 o 
   4  22   0        0.54       -0.37      0.37 o 
   1  23   0        0.49        0.89      0.35 o 
   1   1   1      188.76      173.69      1.49 o 
   3   1   1     1364.42     1373.29      5.05 o 
   4   1   1       13.11       15.70      0.29 o 
   5   1   1       57.07       56.32      0.31 o 
   6   1   1     1741.24     2045.43     14.52 o 
   7   1   1      485.76      506.98      5.22 o 
   8   1   1       18.27       24.40      0.54 o 
   9   1   1       30.37       26.67      0.25 o 
  10   1   1       49.12       29.57      0.44 o 
  11   1   1       59.53       62.05      0.82 o 
  12   1   1       22.82       19.19      0.35 o 
  13   1   1       24.05       23.67      0.52 o 
   1   2   1     1728.27     1703.15     35.99 o 
   2   2   1     1563.94     1510.38      8.42 o 
   3   2   1      331.18      321.77      1.55 o 
   4   2   1        5.33        4.92      0.16 o 
   5   2   1      104.60      127.17      0.72 o 
   6   2   1       83.46       97.20      0.67 o 
   7   2   1      338.10      352.99      2.77 o 
   8   2   1        1.13        0.78      0.08 o 
   9   2   1      193.57      180.21      1.71 o 
  10   2   1       12.08        8.92      0.21 o 
  11   2   1       43.16       38.11      0.71 o 
  12   2   1       10.10        9.96      0.38 o 
  13   2   1       23.38       24.76      0.40 o 
   1   3   1       13.59       14.23      0.19 o 
   2   3   1      157.33      141.77      0.87 o 
   3   3   1      457.25      438.65      2.66 o 
   4   3   1     1098.01     1151.95      6.08 o 
   5   3   1       20.82       25.14      0.16 o 
   6   3   1      676.13      723.91      5.91 o 
   7   3   1      230.17      238.05      2.14 o 
   8   3   1        0.98        0.15      0.10 o 
   9   3   1        7.26        6.36      0.20 o 
  10   3   1       18.67       20.24      0.34 o 
  11   3   1       11.20       12.05      0.29 o 
  12   3   1        0.59        0.15      0.14 o 
  13   3   1        0.21        0.04      0.19 o 
   2   4   1      325.56      319.06      2.91 o 
   3   4   1      699.51      722.52      5.17 o 
   4   4   1       28.93       25.06      0.16 o 
   5   4   1      323.24      342.28      2.13 o 
   6   4   1       31.16       32.63      0.26 o 
   7   4   1      810.99      814.07      7.80 o 
   8   4   1        6.95        5.38      0.27 o 
   9   4   1      241.84      228.71      1.96 o 
  10   4   1        2.11        1.14      0.11 o 
  11   4   1       12.43        9.77      0.24 o 
  12   4   1       13.43       13.26      0.41 o 
  13   4   1        3.73        3.00      0.22 o 
   1   5   1      149.20      138.11      1.33 o 
   2   5   1      545.01      541.90      5.22 o 
   3   5   1      488.49      499.70      4.43 o 
   4   5   1     1499.38     1547.35     10.92 o 
   5   5   1       97.94       98.75      0.76 o 
   6   5   1      195.19      210.20      1.75 o 
   7   5   1      343.22      345.33      3.02 o 
   8   5   1       28.38       24.96      0.41 o 
   9   5   1        0.33        0.27      0.13 o 
  10   5   1        1.85        1.10      0.17 o 
  11   5   1       30.46       31.67      0.43 o 
  12   5   1        2.26        1.54      0.18 o 
  13   5   1        0.06       -0.28      0.28 o 
   2   6   1      661.94      734.04      6.65 o 
   3   6   1     2070.32     2271.35     24.23 o 
   4   6   1       16.93       20.87      0.26 o 
   5   6   1     1334.89     1289.14     13.99 o 
   6   6   1       65.46       66.42      0.54 o 
   7   6   1     2614.19     2618.11     25.18 o 
   8   6   1        9.65       11.17      0.50 o 
   9   6   1        1.70        1.22      0.18 o 
  10   6   1        7.52        8.41      0.33 o 
  11   6   1      315.86      332.25      3.69 o 
  12   6   1        2.02        2.38      0.19 o 
   1   7   1     1284.77     1271.41     12.78 o 
   2   7   1      964.05      951.56     12.19 o 
   3   7   1      690.24      725.43      6.96 o 
   4   7   1      664.27      679.80      6.64 o 
   5   7   1       84.01       80.32      1.05 o 
   6   7   1        0.64        0.63      0.19 o 
   7   7   1       70.85       71.30      0.95 o 
   8   7   1     1629.57     1613.06     20.28 o 
   9   7   1       47.17       48.24      0.75 o 
  10   7   1       66.38       63.94      0.88 o 
  11   7   1       18.45       18.31      0.40 o 
  12   7   1      546.13      577.66      5.74 o 
   1   8   1        8.64        2.19      0.13 o 
   2   8   1      896.32      919.14     10.26 o 
   3   8   1      329.19      329.27      5.21 o 
   4   8   1      132.26      134.07      2.27 o 
   5   8   1      294.68      322.27      4.90 o 
   6   8   1      111.15      111.11      1.53 o 
   7   8   1      251.68      254.43      2.90 o 
   8   8   1      134.05      137.90      1.82 o 
   9   8   1      536.03      538.96      5.99 o 
  10   8   1        2.04        1.77      0.15 o 
  11   8   1      413.44      422.89      5.56 o 
  12   8   1       50.81       56.34      0.49 o 
   1   9   1        0.00        0.11      0.06 o 
   2   9   1        9.57        8.99      0.18 o 
   3   9   1       56.15       56.31      1.30 o 
   4   9   1       82.80       93.63      1.62 o 
   5   9   1       14.50       12.56      0.25 o 
   6   9   1       23.32       23.37      0.62 o 
   7   9   1       38.88       39.58      0.59 o 
   8   9   1       34.10       35.51      0.53 o 
   9   9   1        7.25        6.63      0.24 o 
  10   9   1       19.33       18.84      0.41 o 
  11   9   1       16.04       16.83      0.34 o 
  12   9   1        2.62        1.62      0.20 o 
   1  10   1       31.44       29.38      0.48 o 
   2  10   1       88.79       87.41      1.70 o 
   3  10   1      277.24      281.26      4.00 o 
   4  10   1        0.05        0.06      0.07 o 
   5  10   1        3.77        2.78      0.20 o 
   6  10   1       11.79       11.72      0.46 o 
   7  10   1      179.00      179.07      3.55 o 
   8  10   1        0.00       -0.12      0.12 o 
   9  10   1       20.07       17.78      0.34 o 
  10  10   1        0.06       -0.16      0.16 o 
  11  10   1       11.77       11.06      0.32 o 
  12  10   1        2.01        0.58      0.38 o 
   1  11   1        1.48        1.62      0.10 o 
   2  11   1       39.06       35.93      0.65 o 
   3  11   1       19.51       17.45      0.23 o 
   4  11   1        6.86        3.05      0.19 o 
   5  11   1        0.93        0.65      0.09 o 
   6  11   1       19.47       18.60      0.32 o 
   7  11   1       20.72       18.63      0.39 o 
   8  11   1       73.24       75.38      1.56 o 
   9  11   1        4.42        3.37      0.18 o 
  10  11   1        3.35        2.86      0.19 o 
  11  11   1        0.41        0.25      0.24 o 
   1  12   1        0.64        1.00      0.11 o 
   2  12   1       37.18       33.75      0.93 o 
   3  12   1      424.38      418.06      6.87 o 
   4  12   1        0.95        0.37      0.13 o 
   5  12   1       21.29       18.60      0.49 o 
   6  12   1        5.17        2.47      0.14 o 
   7  12   1      286.27      258.94      5.16 o 
   8  12   1        1.02        0.93      0.16 o 
   9  12   1      167.51      161.75      3.14 o 
  10  12   1        6.10        6.29      0.29 o 
  11  12   1       46.39       51.45      0.92 o 
   1  13   1      348.30      336.94      4.17 o 
   2  13   1        1.05        1.06      0.28 o 
   3  13   1       65.76       61.08      1.10 o 
   4  13   1        1.67        2.08      0.12 o 
   5  13   1       59.16       51.15      0.66 o 
   6  13   1       93.25       82.91      1.23 o 
   7  13   1        0.95        0.89      0.17 o 
   8  13   1      250.14      251.67      4.31 o 
   9  13   1       20.50       23.78      0.73 o 
  10  13   1       17.18       18.92      0.51 o 
  11  13   1        0.03       -0.30      0.31 o 
   1  14   1     4718.60     4288.85     25.15 o 
   2  14   1      207.66      203.55      5.20 o 
   3  14   1      566.75      492.88      8.33 o 
   4  14   1      175.08      190.41      3.45 o 
   5  14   1      826.86      704.49     11.27 o 
   6  14   1       64.73       61.67      0.81 o 
   7  14   1        9.90       12.67      0.31 o 
   8  14   1      235.08      242.91      4.92 o 
   9  14   1      216.66      251.44      4.90 o 
  10  14   1       14.32       13.97      0.36 o 
   1  15   1      103.04      118.59      0.71 o 
   2  15   1      158.03      153.03      1.73 o 
   3  15   1       15.79       14.40      0.24 o 
   4  15   1      160.36      168.08      2.66 o 
   5  15   1       11.28       10.52      0.33 o 
   6  15   1       34.01       33.26      0.42 o 
   7  15   1        0.66        0.57      0.18 o 
   8  15   1        0.64        0.78      0.19 o 
   9  15   1       18.05       18.44      0.40 o 
  10  15   1        2.76        2.58      0.21 o 
   1  16   1       36.80       41.44      0.41 o 
   2  16   1        0.55        0.61      0.17 o 
   3  16   1       65.89       63.60      0.89 o 
   4  16   1        1.05        0.94      0.19 o 
   5  16   1        0.54        0.34      0.19 o 
   6  16   1        0.03       -0.03      0.19 o 
   7  16   1       51.33       47.63      0.86 o 
   8  16   1        0.39        0.49      0.20 o 
   9  16   1       61.43       61.54      1.51 o 
   1  17   1        0.19        0.24      0.18 o 
   2  17   1        4.59        3.21      0.21 o 
   3  17   1        1.94        1.47      0.19 o 
   4  17   1        3.72        1.90      0.20 o 
   5  17   1        0.26        0.23      0.19 o 
   6  17   1       15.31       15.64      0.37 o 
   7  17   1        0.87        0.71      0.19 o 
   8  17   1       30.97       33.60      0.44 o 
   9  17   1        0.86        0.52      0.46 o 
   1  18   1       23.46       21.50      0.38 o 
   2  18   1        7.87        7.96      0.32 o 
   3  18   1       53.41       50.84      0.49 o 
   4  18   1        0.42        0.37      0.19 o 
   5  18   1       23.10       20.72      0.44 o 
   6  18   1        2.15        1.88      0.22 o 
   7  18   1       22.72       23.40      0.76 o 
   8  18   1        0.72        0.59      0.22 o 
   1  19   1        8.61        8.95      0.34 o 
   2  19   1       15.54       16.93      0.37 o 
   3  19   1        4.97        4.09      0.47 o 
   4  19   1       81.95       86.59      1.57 o 
   5  19   1        0.12        0.00      0.21 o 
   6  19   1        1.19        0.96      0.23 o 
   7  19   1        0.91        0.58      0.22 o 
   1  20   1      220.81      225.85      1.19 o 
   2  20   1       57.48       61.80      0.57 o 
   3  20   1      134.69      134.30      1.50 o 
   4  20   1       58.07       60.63      1.10 o 
   5  20   1        1.98        1.16      0.23 o 
   6  20   1       23.18       26.39      0.48 o 
   1  21   1       90.66       95.75      0.67 o 
   2  21   1        7.56        7.19      0.37 o 
   3  21   1       39.03       39.52      0.83 o 
   4  21   1      262.15      284.56      3.08 o 
   5  21   1       13.52       13.51      0.56 o 
   1  22   1       64.33       65.74      0.61 o 
   2  22   1       22.55       23.38      0.47 o 
   3  22   1      167.74      185.96      0.94 o 
   2   0   2     2680.93     2672.14     46.90 o 
   3   0   2       17.26       17.98      1.34 o 
   4   0   2     1668.90     1919.24     13.47 o 
   5   0   2     1988.39     2122.59     16.14 o 
   6   0   2     1020.44     1049.27      9.03 o 
   7   0   2      317.04      295.55      3.16 o 
   8   0   2      162.28      108.59      2.39 o 
   9   0   2      984.70     1012.42     16.20 o 
  10   0   2       75.07       57.52      1.09 o 
  11   0   2      165.22      159.74      2.79 o 
  12   0   2      211.00      193.84      4.05 o 
  13   0   2       97.77      108.21      2.23 o 
   1   1   2       20.81       18.05      0.22 o 
   2   1   2      264.08      247.18      1.95 o 
   3   1   2      590.57      600.91      2.53 o 
   4   1   2      523.81      598.19      2.58 o 
   5   1   2     1083.37     1116.40      6.89 o 
   6   1   2      115.77      127.56      0.85 o 
   7   1   2      104.17      116.43      1.05 o 
   8   1   2       70.67       57.18      0.60 o 
   9   1   2       23.03       25.87      0.50 o 
  10   1   2       50.68       44.32      0.45 o 
  11   1   2        0.03        0.25      0.13 o 
  12   1   2       70.83       71.17      0.76 o 
  13   1   2       11.98       12.74      0.35 o 
   0   2   2        1.14        1.77      0.28 o 
   1   2   2       62.65       64.89      0.49 o 
   2   2   2      445.75      430.42      2.64 o 
   3   2   2        1.09        0.75      0.05 o 
   4   2   2      160.44      187.25      1.03 o 
   5   2   2       37.81       37.98      0.30 o 
   6   2   2       62.29       61.16      0.73 o 
   7   2   2        0.57        1.04      0.07 o 
   8   2   2      256.04      284.06      3.13 o 
   9   2   2        0.10        0.55      0.33 o 
  10   2   2      144.10      140.97      2.17 o 
  11   2   2       21.96       19.78      0.39 o 
  12   2   2       80.35       69.00      0.80 o 
  13   2   2        1.15        1.07      0.22 o 
   0   3   2       13.76        9.50      0.20 o 
   1   3   2      119.49      125.98      0.99 o 
   2   3   2       58.75       53.36      0.44 o 
   3   3   2       75.99       76.75      0.42 o 
   4   3   2        0.01        1.47      0.34 o 
   5   3   2       59.58       59.41      0.57 o 
   6   3   2       22.98       24.42      0.17 o 
   7   3   2      126.53      126.57      1.33 o 
   8   3   2       25.81       28.94      0.34 o 
   9   3   2       46.03       42.17      0.61 o 
  10   3   2       12.52       10.88      0.26 o 
  11   3   2       53.01       54.95      0.77 o 
  12   3   2        5.24        2.94      0.18 o 
  13   3   2       74.47       77.87      1.14 o 
   0   4   2      118.64      137.38      1.86 o 
   1   4   2      169.83      164.65      1.33 o 
   2   4   2       73.85       66.79      0.43 o 
   3   4   2      114.85      117.88      0.72 o 
   4   4   2      122.30      136.63      0.95 o 
   5   4   2       43.94       44.24      0.43 o 
   6   4   2       16.30       13.98      0.15 o 
   7   4   2       17.42       16.77      0.16 o 
   8   4   2       91.96       98.73      1.27 o 
   9   4   2        0.10        0.26      0.24 o 
  10   4   2        3.09        2.36      0.16 o 
  11   4   2        0.12       -0.13      0.13 o 
  12   4   2        0.12       -0.17      0.17 o 
   0   5   2        0.01        3.55      1.47 o 
   1   5   2      156.39      156.26      1.20 o 
   2   5   2       72.16       67.57      0.50 o 
   3   5   2      153.93      172.63      1.08 o 
   4   5   2        5.36        5.48      0.11 o 
   5   5   2      319.81      329.82      3.13 o 
   6   5   2       72.10       69.40      0.50 o 
   7   5   2       40.34       37.93      0.38 o 
   8   5   2        0.92        0.43      0.09 o 
   9   5   2      240.25      243.91      3.52 o 
  10   5   2       46.96       47.01      0.39 o 
  11   5   2       15.63       15.63      0.36 o 
  12   5   2        0.51        0.17      0.16 o 
   0   6   2       33.12       29.92      0.30 o 
   1   6   2     1822.30     1933.61     30.55 o 
   2   6   2       67.15       67.76      0.62 o 
   3   6   2       21.60       25.61      0.34 o 
   4   6   2      148.43      142.19      1.17 o 
   5   6   2      983.63      997.09     10.54 o 
   6   6   2      128.67      123.42      1.46 o 
   7   6   2       75.56       76.37      0.69 o 
   8   6   2       65.06       62.63      0.88 o 
   9   6   2      416.58      430.00      5.14 o 
  10   6   2      381.13      370.04      4.07 o 
  11   6   2      102.37      104.59      0.96 o 
  12   6   2       13.13       13.98      0.35 o 
   0   7   2     5151.31     5090.12     13.08 o 
   1   7   2       52.46       68.71      0.87 o 
   2   7   2        0.09        1.11      0.11 o 
   3   7   2      206.51      209.56      1.76 o 
   4   7   2      899.89      931.48      8.64 o 
   5   7   2       42.71       45.74      0.49 o 
   6   7   2        3.72        3.11      0.27 o 
   7   7   2      620.11      643.94      6.43 o 
   8   7   2        2.24        2.11      0.12 o 
   9   7   2      646.27      638.83      8.48 o 
  10   7   2      195.00      196.90      2.32 o 
  11   7   2       91.40      100.03      1.03 o 
  12   7   2       53.78       56.71      0.97 o 
   0   8   2      435.57      483.63      6.92 o 
   1   8   2      349.68      358.18      4.13 o 
   2   8   2     1627.13     1668.03     21.17 o 
   3   8   2      279.98      268.30      4.44 o 
   4   8   2       96.95       99.08      0.87 o 
   5   8   2       35.85       35.06      0.40 o 
   6   8   2     1013.91     1005.36     14.07 o 
   7   8   2       50.08       47.78      0.64 o 
   8   8   2      536.84      543.61      8.62 o 
   9   8   2       20.19       20.71      0.40 o 
  10   8   2       66.46       67.99      1.01 o 
  11   8   2       34.19       35.49      0.84 o 
  12   8   2       14.67       16.52      0.38 o 
   0   9   2       43.18       45.31      0.72 o 
   1   9   2      442.52      485.34      6.18 o 
   2   9   2      427.23      456.91      7.24 o 
   3   9   2     1059.14     1095.00     21.67 o 
   4   9   2       26.91       25.76      0.32 o 
   5   9   2      171.23      169.07      2.24 o 
   6   9   2      388.59      389.83      5.84 o 
   7   9   2        0.14       -0.11      0.11 o 
   8   9   2      137.96      139.73      2.09 o 
   9   9   2        1.26        1.17      0.29 o 
  10   9   2       28.34       29.90      0.43 o 
  11   9   2        6.25        4.98      0.35 o 
  12   9   2        3.59        2.84      0.26 o 
   0  10   2      949.85      940.54      9.60 o 
   1  10   2       54.83       55.18      1.15 o 
   2  10   2      384.33      412.79      6.67 o 
   3  10   2        0.00        0.10      0.09 o 
   4  10   2        0.44        0.01      0.08 o 
   5  10   2       67.22       64.09      0.95 o 
   6  10   2      161.09      150.21      2.07 o 
   7  10   2        0.58        0.22      0.13 o 
   8  10   2      178.67      180.20      3.15 o 
   9  10   2        6.82        6.93      0.24 o 
  10  10   2       47.95       48.83      0.85 o 
  11  10   2       19.53       20.82      0.58 o 
   0  11   2        4.86        6.93      0.32 o 
   1  11   2       63.44       63.03      0.76 o 
   2  11   2      124.76      127.62      1.79 o 
   3  11   2      249.95      256.15      4.99 o 
   4  11   2       31.72       34.77      0.56 o 
   5  11   2      154.93      162.62      2.61 o 
   6  11   2      143.89      137.76      2.16 o 
   7  11   2       16.96       16.88      0.49 o 
   8  11   2       91.75       94.56      1.78 o 
   9  11   2        4.27        3.70      0.19 o 
  10  11   2        3.48        2.74      0.19 o 
  11  11   2        6.37        5.43      0.32 o 
   0  12   2      772.32      724.83      3.94 o 
   1  12   2      326.45      307.96      5.03 o 
   2  12   2       82.88       83.40      1.45 o 
   3  12   2      123.24      113.86      1.70 o 
   4  12   2       37.95       29.91      0.70 o 
   5  12   2       74.84       64.98      1.26 o 
   6  12   2       14.93       11.05      0.30 o 
   7  12   2        9.72        7.38      0.29 o 
   8  12   2       36.54       38.23      0.81 o 
   9  12   2        0.10        0.15      0.16 o 
  10  12   2       97.08      102.60      2.08 o 
  11  12   2       38.70       40.36      0.73 o 
   0  13   2      522.21      475.59      6.16 o 
   1  13   2      657.33      596.25     11.50 o 
   2  13   2       95.50      105.54      1.58 o 
   3  13   2      404.71      358.56      5.40 o 
   4  13   2      240.26      221.05      3.35 o 
   5  13   2      148.29      130.18      2.35 o 
   6  13   2      255.70      275.06      4.23 o 
   7  13   2      168.53      146.17      3.61 o 
   8  13   2       57.68       53.66      1.38 o 
   9  13   2        9.22       11.17      0.32 o 
  10  13   2      159.64      168.15      3.02 o 
   0  14   2       84.78       89.26      2.43 o 
   1  14   2        9.15       11.88      0.64 o 
   2  14   2       32.37       33.84      0.33 o 
   3  14   2       12.66       12.62      0.31 o 
   4  14   2       21.60       20.50      0.30 o 
   5  14   2        0.40        0.15      0.14 o 
   6  14   2       81.19       84.38      1.24 o 
   7  14   2        2.32        1.21      0.18 o 
   8  14   2        2.84        3.10      0.20 o 
   9  14   2        1.08        0.89      0.18 o 
  10  14   2       43.45       48.58      0.80 o 
   0  15   2       47.02       39.43      0.57 o 
   1  15   2      313.28      281.50      5.87 o 
   2  15   2      141.75      150.50      2.07 o 
   3  15   2      222.22      195.84      1.46 o 
   4  15   2       63.87       61.67      1.09 o 
   5  15   2       73.68       61.03      0.86 o 
   6  15   2      358.53      371.25      5.39 o 
   7  15   2       90.38       79.05      1.31 o 
   8  15   2       68.50       67.80      1.22 o 
   9  15   2       13.81       16.36      0.42 o 
   0  16   2      191.82      185.80      1.47 o 
   1  16   2      118.93      109.56      0.79 o 
   2  16   2       12.17       10.68      0.31 o 
   3  16   2       66.48       59.42      0.49 o 
   4  16   2        5.05        3.28      0.21 o 
   5  16   2       25.76       21.32      0.38 o 
   6  16   2        3.14        5.45      0.50 o 
   7  16   2        7.61        5.09      0.33 o 
   8  16   2       25.60       26.68      0.46 o 
   9  16   2        3.26        2.70      0.23 o 
   0  17   2        0.88        0.97      0.26 o 
   1  17   2        1.10        1.09      0.18 o 
   2  17   2       42.15       43.49      0.55 o 
   3  17   2       14.64       13.76      0.44 o 
   4  17   2       22.03       23.07      0.39 o 
   5  17   2      108.75      104.63      1.35 o 
   6  17   2       60.31       59.69      0.76 o 
   7  17   2       39.39       37.76      0.50 o 
   8  17   2       68.33       72.20      1.37 o 
   0  18   2      266.83      262.80      1.32 o 
   1  18   2       18.80       17.79      0.37 o 
   2  18   2       56.22       56.06      0.85 o 
   3  18   2        4.06        3.10      0.21 o 
   4  18   2        2.67        1.45      0.21 o 
   5  18   2       13.88       12.56      0.37 o 
   6  18   2       11.53        9.65      0.37 o 
   7  18   2        0.17       -0.27      0.27 o 
   8  18   2       55.12       52.58      1.10 o 
   0  19   2       11.75       13.59      0.84 o 
   1  19   2       13.86       12.82      0.36 o 
   2  19   2      111.21      115.13      0.96 o 
   3  19   2       92.50       88.88      0.92 o 
   4  19   2        7.92        8.49      0.43 o 
   5  19   2       52.72       52.92      1.21 o 
   6  19   2      241.31      250.35      3.33 o 
   7  19   2        0.80        0.24      0.24 o 
   0  20   2      270.83      277.91      5.09 o 
   1  20   2       44.20       43.82      0.51 o 
   2  20   2      296.98      311.88      2.49 o 
   3  20   2       34.99       36.75      0.51 o 
   4  20   2        1.38        0.89      0.23 o 
   5  20   2       12.94       12.55      0.42 o 
   6  20   2      556.43      591.83      6.32 o 
   0  21   2      314.63      338.79      1.65 o 
   1  21   2       62.39       64.26      0.59 o 
   2  21   2        1.29        1.91      0.29 o 
   3  21   2       11.81       12.18      0.41 o 
   4  21   2      110.86      117.41      1.18 o 
   0  22   2       44.86       48.04      0.78 o 
   1  22   2       93.90      100.87      0.72 o 
   2  22   2        6.57        5.37      0.31 o 
   3  22   2       16.78       18.50      0.54 o 
   1   1   3       38.09       46.98      0.56 o 
   2   1   3      542.61      645.00      6.87 o 
   3   1   3     1176.13     1205.29     12.09 o 
   4   1   3       80.35       86.29      0.52 o 
   5   1   3      133.27      119.58      0.87 o 
   6   1   3      156.35      198.41      1.45 o 
   7   1   3      841.86      871.89      7.14 o 
   8   1   3      243.75      256.14      3.26 o 
   9   1   3       58.20       55.80      0.66 o 
  10   1   3       26.93       18.02      0.27 o 
  11   1   3      126.65      141.73      1.28 o 
  12   1   3       37.35       45.33      0.70 o 
   1   2   3     1116.72     1175.39      7.48 o 
   2   2   3      603.79      661.70      3.55 o 
   3   2   3      328.01      343.41      1.89 o 
   4   2   3        0.33        0.87      0.10 o 
   5   2   3        2.46        0.85      0.05 o 
   6   2   3       63.71       73.92      0.57 o 
   7   2   3       90.53       95.36      0.80 o 
   8   2   3       39.49       44.87      0.66 o 
   9   2   3      294.75      284.01      3.28 o 
  10   2   3       56.63       51.67      0.64 o 
  11   2   3      217.71      220.87      2.23 o 
  12   2   3        0.05        0.51      0.18 o 
   1   3   3      242.97      234.34      1.19 o 
   2   3   3      684.26      683.19      4.09 o 
   3   3   3      213.15      211.86      1.55 o 
   4   3   3      412.29      396.15      5.62 o 
   5   3   3       35.66       40.38      0.33 o 
   6   3   3      141.61      140.80      1.19 o 
   7   3   3      264.70      262.69      2.33 o 
   8   3   3        8.75        8.17      0.20 o 
   9   3   3       84.27       79.05      0.84 o 
  10   3   3       43.48       44.34      0.50 o 
  11   3   3        1.87        1.74      0.16 o 
  12   3   3       35.14       36.69      0.42 o 
   1   4   3     1257.77     1252.63      6.74 o 
   2   4   3        5.62        5.18      0.34 o 
   3   4   3        7.63        5.95      0.18 o 
   4   4   3      124.52      118.18      1.44 o 
   5   4   3       26.36       26.29      0.24 o 
   6   4   3       19.85       17.79      0.18 o 
   7   4   3       13.31       11.92      0.26 o 
   8   4   3        3.25        2.20      0.10 o 
   9   4   3      177.22      171.85      2.15 o 
  10   4   3        1.35        1.38      0.14 o 
  11   4   3       93.47       93.32      0.61 o 
  12   4   3        8.94        8.63      0.30 o 
   1   5   3      742.88      711.60      5.70 o 
   2   5   3     2257.40     2264.38     17.04 o 
   3   5   3      509.56      522.79      6.45 o 
   4   5   3      621.37      630.51      4.98 o 
   5   5   3      307.64      305.30      3.20 o 
   6   5   3       10.23        9.25      0.15 o 
   7   5   3      717.39      716.52      7.57 o 
   8   5   3        1.66        1.17      0.10 o 
   9   5   3        0.43        0.34      0.10 o 
  10   5   3       18.19       17.00      0.35 o 
  11   5   3       57.10       59.71      0.61 o 
  12   5   3       49.98       52.95      0.53 o 
   1   6   3     1123.57     1125.40      9.65 o 
   2   6   3      706.91      752.69      5.50 o 
   3   6   3      711.05      754.49      5.70 o 
   4   6   3        1.50        1.09      0.07 o 
   5   6   3      284.47      280.07      2.64 o 
   6   6   3      169.12      168.61      2.16 o 
   7   6   3      886.04      882.26     12.24 o 
   8   6   3        6.99        7.06      0.20 o 
   9   6   3        0.93        0.39      0.14 o 
  10   6   3       31.29       29.59      0.31 o 
  11   6   3      109.40      113.92      1.22 o 
  12   6   3       13.73       13.97      0.34 o 
   1   7   3     1357.29     1329.01      7.99 o 
   2   7   3       14.99       16.31      0.15 o 
   3   7   3      476.77      464.24      3.98 o 
   4   7   3        6.25        7.89      0.13 o 
   5   7   3       96.22       91.55      1.09 o 
   6   7   3      150.88      146.38      2.10 o 
   7   7   3       28.47       28.16      0.63 o 
   8   7   3      209.63      200.47      2.69 o 
   9   7   3      172.00      170.99      2.69 o 
  10   7   3        7.31        6.11      0.41 o 
  11   7   3       29.92       29.71      0.71 o 
  12   7   3      112.51      118.93      1.74 o 
   1   8   3      310.67      314.94      2.19 o 
   2   8   3      532.28      539.85      3.64 o 
   3   8   3      256.73      269.24      2.40 o 
   4   8   3      175.84      171.33      1.67 o 
   5   8   3      160.35      173.15      1.93 o 
   6   8   3       58.34       59.06      0.85 o 
   7   8   3       18.36       18.48      0.24 o 
   8   8   3      268.05      261.64      3.34 o 
   9   8   3       63.06       70.23      1.33 o 
  10   8   3        0.68        0.30      0.14 o 
  11   8   3       84.34       84.60      1.34 o 
   1   9   3       55.53       54.20      0.50 o 
   2   9   3      218.32      212.36      2.31 o 
   3   9   3        1.74        1.40      0.08 o 
   4   9   3      189.48      191.65      1.99 o 
   5   9   3       54.00       53.17      0.64 o 
   6   9   3      108.01      107.80      1.85 o 
   7   9   3       20.87       17.17      0.27 o 
   8   9   3      132.90      136.91      1.80 o 
   9   9   3        5.90        6.73      0.23 o 
  10   9   3       14.14       14.38      0.30 o 
  11   9   3       30.74       27.74      0.42 o 
   1  10   3        6.26        6.41      0.17 o 
   2  10   3       33.33       37.54      0.49 o 
   3  10   3       24.47       27.85      0.28 o 
   4  10   3        1.47        1.52      0.10 o 
   5  10   3       11.02       10.24      0.27 o 
   6  10   3       12.77       11.70      0.32 o 
   7  10   3       14.25       13.24      0.26 o 
   8  10   3        8.25        7.89      0.26 o 
   9  10   3       10.78        9.62      0.26 o 
  10  10   3        0.02       -0.11      0.19 o 
  11  10   3        0.14       -0.17      0.22 o 
   1  11   3        1.53        1.88      0.17 o 
   2  11   3      183.10      166.84      2.13 o 
   3  11   3       25.83       23.44      0.30 o 
   4  11   3        5.79        3.50      0.23 o 
   5  11   3        0.73        1.79      0.42 o 
   6  11   3        3.55        3.54      0.18 o 
   7  11   3       20.78       16.52      0.45 o 
   8  11   3       73.56       77.57      1.82 o 
   9  11   3       34.46       34.71      0.81 o 
  10  11   3        2.34        1.98      0.35 o 
  11  11   3       21.18       23.27      1.38 o 
   1  12   3       22.45       19.34      0.23 o 
   2  12   3       98.89       91.96      1.77 o 
   3  12   3      157.00      140.73      2.82 o 
   4  12   3       10.26       12.79      0.31 o 
   5  12   3       68.23       66.22      1.18 o 
   6  12   3       39.55       33.83      0.66 o 
   7  12   3       32.71       26.48      0.79 o 
   8  12   3        0.46        0.40      0.26 o 
   9  12   3       87.85       82.69      1.94 o 
  10  12   3       16.01       17.90      0.68 o 
   1  13   3      571.97      568.19      4.01 o 
   2  13   3       46.17       43.04      0.74 o 
   3  13   3        6.37        2.02      0.17 o 
   4  13   3      203.10      215.65      3.72 o 
   5  13   3      126.04      120.52      2.21 o 
   6  13   3      222.41      221.33      4.77 o 
   7  13   3       94.75      100.78      1.90 o 
   8  13   3        1.95        2.21      0.31 o 
   9  13   3       62.28       65.85      0.66 o 
  10  13   3        1.45        0.96      0.26 o 
   1  14   3      913.82      866.33     10.08 o 
   2  14   3      309.11      284.70      6.23 o 
   3  14   3        9.55       16.45      0.40 o 
   4  14   3      324.41      368.30      7.47 o 
   5  14   3      302.66      287.93      5.65 o 
   6  14   3       84.10       80.73      1.45 o 
   7  14   3      201.79      211.37      3.77 o 
   8  14   3      607.43      634.14     15.64 o 
   9  14   3        5.74        7.84      0.38 o 
   1  15   3      300.46      289.38      4.08 o 
   2  15   3        1.23        1.29      0.17 o 
   3  15   3        1.13       -0.05      0.16 o 
   4  15   3      457.19      475.85      6.05 o 
   5  15   3       65.00       57.51      0.89 o 
   6  15   3      143.14      141.51      1.62 o 
   7  15   3       58.58       64.10      0.56 o 
   8  15   3      139.84      153.44      2.70 o 
   9  15   3       33.87       38.94      0.56 o 
   1  16   3        1.95        3.08      0.27 o 
   2  16   3        0.72        0.02      0.18 o 
   3  16   3       41.80       39.45      0.42 o 
   4  16   3       26.55       26.59      0.38 o 
   5  16   3        9.32        9.66      0.34 o 
   6  16   3        3.41        2.31      0.22 o 
   7  16   3       11.85        9.98      0.36 o 
   8  16   3       14.55       15.90      0.57 o 
   1  17   3        0.75        0.28      0.14 o 
   2  17   3       19.84       17.83      0.36 o 
   3  17   3        6.98        5.00      0.37 o 
   4  17   3        1.64        0.86      0.19 o 
   5  17   3        3.45        2.38      0.21 o 
   6  17   3        8.13        8.98      0.36 o 
   7  17   3        1.72        0.77      0.22 o 
   8  17   3       34.59       39.57      0.71 o 
   1  18   3        6.77        6.66      0.33 o 
   2  18   3       21.25       20.17      0.42 o 
   3  18   3       25.16       24.76      0.41 o 
   4  18   3       17.67       17.67      0.39 o 
   5  18   3       14.18       13.59      0.38 o 
   6  18   3        4.38        3.48      0.24 o 
   7  18   3       11.48       11.02      0.40 o 
   1  19   3        0.16        0.19      0.20 o 
   2  19   3        7.32        7.72      0.34 o 
   3  19   3        4.05        4.02      0.24 o 
   4  19   3      171.90      184.50      2.83 o 
   5  19   3        0.48        0.31      0.23 o 
   6  19   3       24.97       26.82      0.46 o 
   1  20   3        2.80        2.58      0.24 o 
   2  20   3       83.30       86.58      1.13 o 
   3  20   3       21.63       22.66      0.91 o 
   4  20   3      115.27      126.98      1.55 o 
   5  20   3        6.83        6.71      0.45 o 
   1  21   3      273.37      293.23      1.66 o 
   2  21   3       80.48       85.90      0.66 o 
   3  21   3       71.23       70.68      1.16 o 
   0   0   4     1505.40     1668.46     12.65 o 
   1   0   4      525.94      569.98      3.56 o 
   2   0   4     1066.66     1090.36      7.14 o 
   3   0   4        3.84        8.22      0.41 o 
   5   0   4      248.24      289.90      4.21 o 
   6   0   4      847.25      849.25      9.78 o 
   7   0   4      186.51      179.03      2.72 o 
   8   0   4       76.81       68.32      1.10 o 
   9   0   4      465.48      476.92      6.66 o 
  10   0   4       87.91       94.75      1.39 o 
  11   0   4       70.74       70.42      1.18 o 
  12   0   4        2.39        1.14      0.37 o 
   0   1   4     1857.73     1959.81     16.45 o 
   1   1   4      219.46      246.78      2.24 o 
   2   1   4      537.14      535.35      2.65 o 
   3   1   4      355.81      313.63      2.33 o 
   4   1   4       38.56       44.43      0.66 o 
   5   1   4     1371.22     1402.08     12.78 o 
   6   1   4      489.78      492.29      4.44 o 
   7   1   4        0.64        0.64      0.08 o 
   8   1   4      192.83      190.26      2.27 o 
   9   1   4      285.92      292.17      3.24 o 
  10   1   4        2.02        2.78      0.15 o 
  11   1   4        6.60        5.28      0.29 o 
  12   1   4       50.38       54.89      0.89 o 
   0   2   4       39.57       56.15      1.31 o 
   1   2   4      121.34      133.65      0.74 o 
   2   2   4       19.89       20.88      0.43 o 
   3   2   4       17.07       10.60      0.15 o 
   4   2   4       93.23      114.15      0.88 o 
   5   2   4      238.34      234.40      2.99 o 
   6   2   4       21.32       23.13      0.28 o 
   7   2   4        0.59        0.30      0.08 o 
   8   2   4       36.24       36.95      0.56 o 
   9   2   4       21.75       22.71      0.32 o 
  10   2   4      135.55      139.21      1.56 o 
  11   2   4       29.18       30.19      0.37 o 
  12   2   4       74.87       77.06      0.81 o 
   0   3   4        1.73        0.20      0.04 o 
   1   3   4      184.65      195.07      1.01 o 
   2   3   4        9.39        8.77      0.11 o 
   3   3   4       92.60      101.89      0.84 o 
   4   3   4        3.14        5.99      0.10 o 
   5   3   4        2.38        1.40      0.14 o 
   6   3   4        1.79        1.69      0.09 o 
   7   3   4       67.87       67.17      1.08 o 
   8   3   4       23.82       24.97      0.26 o 
   9   3   4       31.65       30.41      0.40 o 
  10   3   4       83.05       84.20      0.94 o 
  11   3   4       95.21      102.71      0.80 o 
  12   3   4       19.91       19.27      0.60 o 
   0   4   4       38.41       38.21      0.33 o 
   1   4   4        0.73        0.31      0.07 o 
   2   4   4        8.30        6.87      0.10 o 
   3   4   4       73.75       67.28      0.55 o 
   4   4   4       50.53       57.10      0.51 o 
   5   4   4        1.06        1.04      0.09 o 
   6   4   4        0.00       -0.06      0.07 o 
   7   4   4       56.59       54.53      0.81 o 
   8   4   4       22.83       26.08      0.21 o 
   9   4   4       27.95       24.99      0.40 o 
  10   4   4        1.48        1.40      0.14 o 
  11   4   4        7.69        8.47      0.33 o 
   0   5   4      466.09      443.54      4.47 o 
   1   5   4      267.60      267.56      1.69 o 
   2   5   4        0.02        0.11      0.04 o 
   3   5   4       34.89       30.97      0.28 o 
   4   5   4      187.96      183.19      1.78 o 
   5   5   4      405.36      404.24      4.08 o 
   6   5   4        0.20        0.05      0.08 o 
   7   5   4       38.61       37.89      0.50 o 
   8   5   4       15.33       15.02      0.29 o 
   9   5   4      272.31      270.85      3.24 o 
  10   5   4        0.30        0.01      0.14 o 
  11   5   4       28.06       27.60      0.38 o 
   0   6   4     1082.48     1073.60     10.95 o 
   1   6   4      128.44      124.81      1.04 o 
   2   6   4       20.52       21.85      0.19 o 
   3   6   4        1.65        1.77      0.08 o 
   4   6   4      506.32      498.15      3.98 o 
   5   6   4       85.15       84.53      1.03 o 
   6   6   4        8.36        8.51      0.20 o 
   7   6   4       62.32       63.93      0.97 o 
   8   6   4       44.13       43.20      0.58 o 
   9   6   4      128.64      127.40      1.67 o 
  10   6   4        0.64        0.22      0.16 o 
  11   6   4       34.71       34.52      0.51 o 
   0   7   4     1262.15     1339.43     17.05 o 
   1   7   4      111.60      114.27      0.91 o 
   2   7   4       33.12       35.17      0.26 o 
   3   7   4       28.65       30.12      0.29 o 
   4   7   4      154.59      155.89      2.13 o 
   5   7   4      185.87      175.37      3.83 o 
   6   7   4       14.79       13.17      0.21 o 
   7   7   4      127.54      130.53      2.06 o 
   8   7   4       50.99       47.21      0.72 o 
   9   7   4       19.32       15.86      0.32 o 
  10   7   4      111.73      105.11      1.62 o 
  11   7   4        3.98        4.50      0.23 o 
   0   8   4       32.86       36.96      0.73 o 
   1   8   4      280.18      270.18      2.27 o 
   2   8   4      306.53      294.50      2.59 o 
   3   8   4      130.68      136.04      1.32 o 
   4   8   4       54.14       53.26      0.65 o 
   5   8   4      132.58      131.39      1.48 o 
   6   8   4      164.29      162.65      2.71 o 
   7   8   4       57.95       59.55      1.11 o 
   8   8   4      117.85      110.74      1.20 o 
   9   8   4        6.73        5.43      0.37 o 
  10   8   4       11.64        9.57      0.30 o 
  11   8   4       47.59       46.04      0.79 o 
   0   9   4      313.36      326.04      3.50 o 
   1   9   4      745.42      734.20      7.11 o 
   2   9   4      332.27      329.20      2.95 o 
   3   9   4      911.23      903.36      9.72 o 
   4   9   4        0.62        0.20      0.08 o 
   5   9   4       10.90       11.14      0.20 o 
   6   9   4      288.02      277.20      4.50 o 
   7   9   4        0.45        0.43      0.14 o 
   8   9   4      124.18      123.46      2.07 o 
   9   9   4        0.18       -0.13      0.13 o 
  10   9   4        1.28        0.45      0.16 o 
   0  10   4      348.38      360.92      4.45 o 
   1  10   4       70.15       67.16      0.64 o 
   2  10   4       26.23       26.92      0.47 o 
   3  10   4      123.70      122.85      1.50 o 
   4  10   4       10.89       10.22      0.30 o 
   5  10   4        8.97        7.87      0.22 o 
   6  10   4        0.41        0.63      0.12 o 
   7  10   4        0.49        0.26      0.12 o 
   8  10   4       10.61        9.22      0.38 o 
   9  10   4        0.89        0.44      0.19 o 
  10  10   4       66.22       64.02      0.88 o 
   0  11   4      317.69      301.93      2.78 o 
   1  11   4      131.74      121.48      1.20 o 
   2  11   4       48.86       49.35      0.72 o 
   3  11   4      273.86      268.79      3.72 o 
   4  11   4        6.55        3.46      0.23 o 
   5  11   4       72.55       84.06      1.20 o 
   6  11   4       28.54       25.14      0.51 o 
   7  11   4        4.73        4.44      0.34 o 
   8  11   4       68.93       71.35      1.56 o 
   9  11   4       10.92       12.81      0.38 o 
  10  11   4       30.46       32.27      0.68 o 
   0  12   4      781.64      740.53      7.41 o 
   1  12   4       18.85       13.70      0.19 o 
   2  12   4        2.24        2.33      0.10 o 
   3  12   4       55.97       54.59      0.78 o 
   4  12   4      129.96      117.02      1.99 o 
   5  12   4       11.32       15.87      0.27 o 
   6  12   4      100.46      111.79      1.93 o 
   7  12   4       59.23       57.46      1.35 o 
   8  12   4        0.51        0.04      0.19 o 
   9  12   4      101.74      108.55      1.68 o 
   0  13   4      165.19      140.42      1.97 o 
   1  13   4       13.72        8.58      0.18 o 
   2  13   4       59.04       68.26      0.92 o 
   3  13   4       88.52       87.02      1.61 o 
   4  13   4      107.22       97.71      1.25 o 
   5  13   4       10.29       13.82      0.28 o 
   6  13   4      169.11      186.48      3.16 o 
   7  13   4      167.10      160.37      2.01 o 
   8  13   4       49.01       45.23      0.70 o 
   9  13   4      102.67      108.87      1.45 o 
   0  14   4        7.10        7.40      0.37 o 
   1  14   4        1.30        1.63      0.18 o 
   2  14   4        7.84        7.02      0.21 o 
   3  14   4        0.67        0.99      0.13 o 
   4  14   4        2.74        2.29      0.15 o 
   5  14   4        0.84        0.51      0.15 o 
   6  14   4       27.21       27.71      0.62 o 
   7  14   4        0.10        0.15      0.24 o 
   8  14   4        0.57        0.62      0.25 o 
   9  14   4        0.07       -0.07      0.29 o 
   0  15   4        0.09        0.10      0.13 o 
   1  15   4        0.40       -0.06      0.11 o 
   2  15   4      120.28      126.33      1.47 o 
   3  15   4       26.82       23.00      0.38 o 
   4  15   4       19.18       18.52      0.31 o 
   5  15   4        8.89       10.25      0.38 o 
   6  15   4      302.80      309.68      3.52 o 
   7  15   4       85.25       80.31      0.69 o 
   8  15   4       68.39       66.89      0.95 o 
   0  16   4      184.09      175.01      3.24 o 
   1  16   4        8.73        4.73      0.21 o 
   2  16   4       21.31       23.50      0.47 o 
   3  16   4       35.94       31.34      0.41 o 
   4  16   4       40.75       35.40      0.72 o 
   5  16   4        5.41        8.30      0.48 o 
   6  16   4      184.39      204.37      1.56 o 
   7  16   4       53.13       50.11      0.61 o 
   0  17   4       64.49       64.00      0.74 o 
   1  17   4       15.52       15.21      0.44 o 
   2  17   4       13.36       14.77      0.51 o 
   3  17   4       71.33       69.41      0.74 o 
   4  17   4        0.94        0.83      0.18 o 
   5  17   4       64.78       68.22      0.94 o 
   6  17   4        1.51        0.76      0.24 o 
   7  17   4       11.94       12.80      0.47 o 
   0  18   4      108.96      110.03      0.92 o 
   1  18   4       14.97       16.11      0.38 o 
   2  18   4        0.07       -0.07      0.19 o 
   3  18   4       15.71       17.55      0.51 o 
   4  18   4        8.42        6.59      0.51 o 
   5  18   4        0.11       -0.22      0.24 o 
   6  18   4       32.31       36.61      0.55 o 
   0  19   4      138.99      144.87      1.06 o 
   1  19   4      168.42      176.65      0.82 o 
   2  19   4      127.82      136.16      0.96 o 
   3  19   4      221.96      231.37      2.61 o 
   4  19   4        2.86        2.09      0.24 o 
   5  19   4        0.12       -0.09      0.30 o 
   0  20   4      108.46      112.71      2.14 o 
   1  20   4       73.86       79.57      0.79 o 
   2  20   4       90.21       96.10      0.68 o 
   3  20   4       39.06       42.02      0.52 o 
   1   1   5        7.22        4.45      0.19 o 
   2   1   5        1.20        4.65      0.12 o 
   3   1   5      145.96      164.27      1.05 o 
   4   1   5      116.44      120.52      0.89 o 
   5   1   5       31.90       27.43      0.26 o 
   6   1   5       17.26       18.29      0.24 o 
   7   1   5      245.71      241.88      2.14 o 
   8   1   5      298.04      297.50      2.53 o 
   9   1   5        0.48        0.92      0.14 o 
  10   1   5        0.59        0.47      0.18 o 
  11   1   5       37.09       41.65      0.49 o 
   1   2   5      215.82      253.00      1.73 o 
   2   2   5        1.88        1.83      0.59 o 
   3   2   5      292.38      320.90      2.71 o 
   4   2   5      164.20      169.48      1.36 o 
   5   2   5       35.78       30.50      0.30 o 
   6   2   5        1.19        1.15      0.10 o 
   7   2   5      283.63      279.06      3.62 o 
   8   2   5      446.61      441.78      4.22 o 
   9   2   5      143.00      151.76      2.11 o 
  10   2   5       36.94       37.48      0.73 o 
  11   2   5      216.75      226.70      3.04 o 
   1   3   5      327.00      358.81      2.06 o 
   2   3   5      173.74      177.82      1.25 o 
   3   3   5       15.78       17.21      0.41 o 
   4   3   5      369.67      361.36      3.12 o 
   5   3   5        0.71        0.47      0.06 o 
   6   3   5       93.39       94.47      1.10 o 
   7   3   5        3.00        2.63      0.20 o 
   8   3   5       37.27       35.77      0.58 o 
   9   3   5      171.07      176.41      2.35 o 
  10   3   5       58.00       66.19      0.74 o 
  11   3   5       34.81       35.86      0.53 o 
   1   4   5       60.57       60.50      0.76 o 
   2   4   5      571.70      559.77      4.26 o 
   3   4   5        6.98        6.59      0.29 o 
   4   4   5       70.82       68.52      0.66 o 
   5   4   5        6.81        7.09      0.17 o 
   6   4   5        0.86        0.88      0.09 o 
   7   4   5       18.19       18.23      0.37 o 
   8   4   5        5.90        4.16      0.36 o 
   9   4   5       25.54       23.05      0.25 o 
  10   4   5        8.88        8.98      0.34 o 
  11   4   5       76.13       74.89      1.17 o 
   1   5   5      786.08      782.20      5.51 o 
   2   5   5     1596.79     1575.04     10.74 o 
   3   5   5       25.49       27.28      0.22 o 
   4   5   5      200.09      195.30      1.78 o 
   5   5   5      214.51      213.29      2.35 o 
   6   5   5        4.46        3.02      0.17 o 
   7   5   5      199.30      193.04      2.65 o 
   8   5   5        7.01        6.09      0.38 o 
   9   5   5       16.70       16.71      0.25 o 
  10   5   5       69.50       71.70      1.28 o 
  11   5   5        4.27        2.90      0.49 o 
   1   6   5      140.38      139.41      1.54 o 
   2   6   5      313.13      321.53      2.47 o 
   3   6   5       73.92       72.21      0.46 o 
   4   6   5       39.62       39.67      0.38 o 
   5   6   5       22.83       22.30      0.39 o 
   6   6   5      190.39      183.19      3.02 o 
   7   6   5       81.93       78.28      1.18 o 
   8   6   5        0.06        0.00      0.12 o 
   9   6   5        0.37        0.27      0.13 o 
  10   6   5        8.95        6.81      0.35 o 
   1   7   5      342.07      345.99      2.35 o 
   2   7   5       31.70       33.85      0.49 o 
   3   7   5       10.05        8.53      0.17 o 
   4   7   5       98.18       99.48      1.00 o 
   5   7   5       65.58       63.61      0.72 o 
   6   7   5      126.40      126.82      2.25 o 
   7   7   5       16.62       16.69      0.46 o 
   8   7   5        0.35        0.01      0.13 o 
   9   7   5       46.46       44.03      0.41 o 
  10   7   5        0.60        0.63      0.20 o 
   1   8   5      423.00      415.74      2.80 o 
   2   8   5        4.91        2.99      0.16 o 
   3   8   5      414.93      420.70      3.91 o 
   4   8   5        4.18        4.00      0.17 o 
   5   8   5      130.85      130.69      2.05 o 
   6   8   5       18.80       16.42      0.31 o 
   7   8   5       62.59       59.97      0.90 o 
   8   8   5        3.05        1.23      0.15 o 
   9   8   5        0.49        0.17      0.21 o 
  10   8   5        0.59        0.12      0.20 o 
   1   9   5      378.04      369.76      2.36 o 
   2   9   5       65.46       64.51      0.43 o 
   3   9   5      223.37      225.47      2.52 o 
   4   9   5       51.51       53.07      0.74 o 
   5   9   5       99.15       95.13      1.34 o 
   6   9   5       44.05       43.38      0.59 o 
   7   9   5       27.43       28.03      0.45 o 
   8   9   5       30.15       27.90      0.51 o 
   9   9   5        1.53        1.02      0.18 o 
  10   9   5        7.01        5.02      0.44 o 
   1  10   5       67.41       68.00      0.49 o 
   2  10   5        2.16        0.72      0.10 o 
   3  10   5       64.83       65.85      0.89 o 
   4  10   5        9.36        9.36      0.20 o 
   5  10   5       20.05       19.50      0.36 o 
   6  10   5        2.92        2.47      0.16 o 
   7  10   5       14.59       14.13      0.57 o 
   8  10   5       29.28       28.39      0.40 o 
   9  10   5        1.30        0.95      0.19 o 
   1  11   5        0.49        0.10      0.08 o 
   2  11   5      203.15      185.05      2.03 o 
   3  11   5        0.68        0.13      0.10 o 
   4  11   5        2.73        1.73      0.13 o 
   5  11   5       32.39       33.22      0.51 o 
   6  11   5        0.01       -0.06      0.15 o 
   7  11   5        8.16       10.84      0.36 o 
   8  11   5       45.13       46.67      1.21 o 
   9  11   5       74.25       72.42      2.36 o 
   1  12   5       36.83       34.33      0.38 o 
   2  12   5       73.98       64.22      0.99 o 
   3  12   5        1.72        0.38      0.11 o 
   4  12   5       59.87       65.59      0.87 o 
   5  12   5      117.14      117.04      1.99 o 
   6  12   5       80.49       73.56      1.20 o 
   7  12   5       45.17       51.76      1.14 o 
   8  12   5        8.45        9.18      1.17 o 
   9  12   5       57.55       55.98      1.13 o 
   1  13   5      164.03      165.03      1.88 o 
   2  13   5        7.25        5.76      0.24 o 
   3  13   5       96.60      110.03      1.20 o 
   4  13   5      260.82      274.64      4.30 o 
   5  13   5       91.59       91.39      1.49 o 
   6  13   5      141.28      144.09      2.61 o 
   7  13   5      306.39      320.22      2.09 o 
   8  13   5       56.22       59.90      0.76 o 
   1  14   5       50.05       45.40      0.66 o 
   2  14   5       20.90       15.90      0.27 o 
   3  14   5       95.07      101.15      1.16 o 
   4  14   5       13.12       16.04      0.54 o 
   5  14   5       58.15       57.73      0.94 o 
   6  14   5        0.10        0.53      0.20 o 
   7  14   5      134.81      141.90      0.85 o 
   1  15   5       72.23       69.08      0.74 o 
   2  15   5        4.70        6.13      0.30 o 
   3  15   5      112.93      125.37      1.66 o 
   4  15   5      425.08      454.78      7.73 o 
   5  15   5       56.40       51.98      1.06 o 
   6  15   5      102.44      100.22      0.87 o 
   7  15   5      263.07      284.63      1.16 o 
   1  16   5        0.52        1.18      0.16 o 
   2  16   5        0.35        0.60      0.18 o 
   3  16   5        1.72        1.73      0.22 o 
   4  16   5       98.86      102.21      1.04 o 
   5  16   5       22.43       21.51      0.68 o 
   6  16   5       14.44       13.29      0.43 o 
   1  17   5        1.52        0.76      0.21 o 
   2  17   5       26.57       25.19      0.39 o 
   3  17   5        0.82        0.01      0.22 o 
   4  17   5        0.81        0.39      0.20 o 
   5  17   5       14.78       13.11      0.56 o 
   1  18   5       17.52       18.27      0.51 o 
   2  18   5       22.04       24.26      0.61 o 
   3  18   5       59.21       64.26      1.41 o 
   4  18   5       45.94       50.34      1.24 o 
   1  19   5       42.39       48.93      0.65 o 
   2  19   5        0.03       -0.28      0.28 o 
   0   0   6       22.03       21.75      0.35 o 
   1   0   6        0.72        1.19      0.29 o 
   2   0   6       96.40      100.53      2.26 o 
   3   0   6       19.63       25.01      0.54 o 
   4   0   6        7.42        4.79      0.23 o 
   5   0   6       43.62       41.31      1.20 o 
   6   0   6      107.19      110.53      2.02 o 
   7   0   6       33.99       32.60      0.71 o 
   8   0   6        0.47        1.36      0.24 o 
   9   0   6       19.34       18.71      0.76 o 
  10   0   6       45.74       45.82      1.04 o 
   0   1   6       61.41       73.26      0.34 o 
   1   1   6        0.11        0.10      0.07 o 
   2   1   6      354.95      364.36      3.09 o 
   3   1   6      257.69      230.84      1.94 o 
   4   1   6       41.51       36.93      0.54 o 
   5   1   6      357.80      367.26      3.32 o 
   6   1   6      521.15      522.99      5.96 o 
   7   1   6        2.98        2.54      0.16 o 
   8   1   6      154.36      154.25      2.02 o 
   9   1   6      159.35      158.33      1.22 o 
  10   1   6       85.63       87.98      1.02 o 
   0   2   6        0.05        0.04      0.07 o 
   1   2   6       10.31       13.43      0.17 o 
   2   2   6       43.74       41.76      0.97 o 
   3   2   6       79.02       69.28      0.84 o 
   4   2   6        1.37        1.57      0.09 o 
   5   2   6      210.84      210.77      2.13 o 
   6   2   6      247.58      243.74      2.12 o 
   7   2   6        0.06       -0.07      0.12 o 
   8   2   6        4.43        4.81      0.30 o 
   9   2   6       51.74       51.80      0.34 o 
  10   2   6      197.06      199.99      1.79 o 
   0   3   6        3.49        4.06      0.23 o 
   1   3   6       82.02       89.60      0.39 o 
   2   3   6        9.32        7.66      0.17 o 
   3   3   6       43.20       51.51      0.51 o 
   4   3   6        7.92       10.50      0.34 o 
   5   3   6        0.22        0.60      0.12 o 
   6   3   6      115.66      112.64      1.45 o 
   7   3   6       27.72       29.58      0.29 o 
   8   3   6        1.47        1.04      0.18 o 
   9   3   6       12.10       11.53      0.47 o 
  10   3   6      191.73      201.21      1.04 o 
   0   4   6      383.98      368.99      2.33 o 
   1   4   6        5.88        3.41      0.23 o 
   2   4   6       20.95       18.38      0.30 o 
   3   4   6       68.21       60.13      0.73 o 
   4   4   6      201.97      196.70      2.08 o 
   5   4   6        0.07       -0.12      0.12 o 
   6   4   6       25.68       26.93      0.49 o 
   7   4   6       55.29       55.51      0.60 o 
   8   4   6       21.93       20.79      0.32 o 
   9   4   6       18.85       16.59      0.27 o 
  10   4   6       25.07       24.66      0.46 o 
   0   5   6      932.15      919.79      2.76 o 
   1   5   6        0.08        0.10      0.09 o 
   2   5   6        5.15        5.22      0.21 o 
   3   5   6       24.34       21.83      0.37 o 
   4   5   6      412.65      396.80      4.74 o 
   5   5   6       15.77       16.69      0.48 o 
   6   5   6       10.57       10.03      0.34 o 
   7   5   6        1.47        0.98      0.14 o 
   8   5   6       30.23       25.98      0.34 o 
   9   5   6       26.83       23.45      0.33 o 
   0   6   6      524.36      523.79      2.74 o 
   1   6   6       51.31       56.31      0.58 o 
   2   6   6        0.05        0.14      0.12 o 
   3   6   6        6.74        6.90      0.28 o 
   4   6   6      232.42      225.61      3.26 o 
   5   6   6       91.44       91.17      1.49 o 
   6   6   6        6.03        4.62      0.36 o 
   7   6   6        9.21        9.27      0.31 o 
   8   6   6        3.57        2.47      0.18 o 
   9   6   6        3.70        3.49      0.28 o 
   0   7   6       88.96       96.61      1.81 o 
   1   7   6       31.10       32.46      0.50 o 
   2   7   6       60.91       63.82      0.57 o 
   3   7   6        0.10       -0.12      0.12 o 
   4   7   6        0.01       -0.04      0.13 o 
   5   7   6      121.19      117.60      2.69 o 
   6   7   6       65.76       61.11      0.76 o 
   7   7   6       27.41       26.05      0.62 o 
   8   7   6       46.09       43.05      0.40 o 
   9   7   6        2.83        2.55      0.19 o 
   0   8   6        0.46        0.67      0.11 o 
   1   8   6      160.33      161.11      1.27 o 
   2   8   6        3.25        2.03      0.12 o 
   3   8   6       42.73       45.49      0.60 o 
   4   8   6        6.92        4.28      0.38 o 
   5   8   6      206.20      204.82      3.01 o 
   6   8   6       10.45        8.46      0.26 o 
   7   8   6       60.51       58.08      1.10 o 
   8   8   6        0.91        0.48      0.17 o 
   9   8   6        2.20        1.45      0.19 o 
   0   9   6      438.18      454.63      5.42 o 
   1   9   6      507.33      496.38      4.34 o 
   2   9   6       57.48       56.19      0.51 o 
   3   9   6      603.06      614.02      8.09 o 
   4   9   6       51.21       49.17      0.91 o 
   5   9   6        0.02        0.03      0.13 o 
   6   9   6        9.67        8.72      0.32 o 
   7   9   6        2.59        1.13      0.18 o 
   8   9   6       15.37       14.53      0.48 o 
   0  10   6        9.62        8.12      0.43 o 
   1  10   6      271.08      262.73      2.89 o 
   2  10   6        3.96        2.98      0.19 o 
   3  10   6      413.88      408.59      3.83 o 
   4  10   6       15.73       12.02      0.39 o 
   5  10   6        7.94        9.25      0.35 o 
   6  10   6        0.38       -0.02      0.25 o 
   7  10   6        9.07        6.14      0.52 o 
   8  10   6        0.01        0.09      0.18 o 
   0  11   6      246.16      240.49      3.77 o 
   1  11   6        1.00        1.06      0.16 o 
   2  11   6        6.84        6.39      0.33 o 
   3  11   6      112.37      112.80      1.93 o 
   4  11   6       16.36       14.22      0.30 o 
   5  11   6      258.13      275.20      4.67 o 
   6  11   6        0.26        0.27      0.17 o 
   7  11   6        7.98        8.54      0.34 o 
   8  11   6       15.10       17.96      1.08 o 
   0  12   6       99.25       84.66      2.15 o 
   1  12   6       48.03       51.06      0.81 o 
   2  12   6        4.10        3.36      0.16 o 
   3  12   6        6.45        6.93      0.23 o 
   4  12   6       13.93       10.69      0.45 o 
   5  12   6      144.91      153.67      3.27 o 
   6  12   6       61.62       65.89      1.20 o 
   7  12   6      112.91      120.08      1.30 o 
   0  13   6        0.18        0.23      0.20 o 
   1  13   6        0.57        0.59      0.18 o 
   2  13   6        6.71        7.46      0.23 o 
   3  13   6       19.78       19.38      0.34 o 
   4  13   6        4.85        2.33      0.16 o 
   5  13   6       16.68       17.44      0.61 o 
   6  13   6       12.83       15.36      0.48 o 
   7  13   6       83.55       86.21      1.65 o 
   0  14   6        0.31        0.21      0.21 o 
   1  14   6        2.36        1.76      0.16 o 
   2  14   6        0.23       -0.05      0.23 o 
   3  14   6        0.11       -0.15      0.15 o 
   4  14   6        1.33        1.31      0.18 o 
   5  14   6        5.37        4.07      0.19 o 
   6  14   6        3.15        2.90      0.25 o 
   0  15   6       60.06       68.85      1.64 o 
   1  15   6       18.20       19.02      0.38 o 
   2  15   6       26.49       26.24      0.40 o 
   3  15   6        0.10        0.03      0.30 o 
   4  15   6        5.65        5.13      0.55 o 
   5  15   6       18.86       19.13      0.78 o 
   0  16   6        0.83        1.74      0.34 o 
   1  16   6       46.21       54.08      1.10 o 
   2  16   6       24.78       26.29      0.43 o 
   3  16   6        0.19        0.50      0.21 o 
   4  16   6        0.54        0.28      0.21 o 
   0  17   6        7.46        7.06      0.55 o 
   1  17   6       12.88       13.94      0.87 o 
   2  17   6        0.15       -0.23      0.23 o 
   1   1   7       38.66       37.88      0.45 o 
   2   1   7        0.22        0.18      0.19 o 
   3   1   7        0.31       -0.20      0.20 o 
   4   1   7       14.75       14.49      0.28 o 
   5   1   7        7.55        6.45      0.21 o 
   6   1   7        4.04        3.35      0.20 o 
   7   1   7       10.95        9.68      0.27 o 
   8   1   7       59.05       56.40      0.75 o 
   1   2   7       25.44       19.09      0.39 o 
   2   2   7      108.20      101.06      0.65 o 
   3   2   7        0.73       -0.16      0.16 o 
   4   2   7       97.52      101.74      1.74 o 
   5   2   7       66.99       57.26      0.62 o 
   6   2   7        2.87        2.23      0.15 o 
   7   2   7       34.45       32.88      0.45 o 
   8   2   7      393.74      398.68      3.76 o 
   1   3   7        0.06        0.13      0.19 o 
   2   3   7       53.24       52.70      1.28 o 
   3   3   7       14.61        9.75      0.37 o 
   4   3   7      358.49      365.38      4.32 o 
   5   3   7       35.92       32.52      0.43 o 
   6   3   7      144.13      141.79      1.88 o 
   7   3   7        0.41        0.36      0.16 o 
   8   3   7      205.64      213.18      0.96 o 
   1   4   7       39.34       43.27      0.59 o 
   2   4   7      684.15      658.96      8.05 o 
   3   4   7       47.11       47.22      0.56 o 
   4   4   7      252.78      246.83      3.89 o 
   5   4   7        7.86        8.23      0.34 o 
   6   4   7        0.13        0.01      0.16 o 
   7   4   7        4.18        3.51      0.31 o 
   8   4   7       28.00       27.40      0.37 o 
   1   5   7      391.04      391.80      2.46 o 
   2   5   7      587.46      568.11      6.24 o 
   3   5   7       48.11       45.43      0.40 o 
   4   5   7      100.97       97.15      1.84 o 
   5   5   7       56.02       54.95      1.05 o 
   6   5   7        6.72        4.44      0.59 o 
   7   5   7        1.78        0.57      0.20 o 
   8   5   7        3.26        1.88      0.28 o 
   1   6   7       11.15        9.71      0.64 o 
   2   6   7       49.24       50.15      1.71 o 
   3   6   7        1.91        1.55      0.13 o 
   4   6   7       55.51       55.66      0.87 o 
   5   6   7        1.47        0.89      0.17 o 
   6   6   7      131.59      129.55      1.13 o 
   7   6   7        8.52        6.55      0.34 o 
   8   6   7        0.01       -0.23      0.23 o 
   1   7   7       32.35       33.46      0.30 o 
   2   7   7        2.61        2.52      0.13 o 
   3   7   7       11.52       12.92      0.26 o 
   4   7   7       23.98       23.79      0.58 o 
   5   7   7       10.16       10.72      0.38 o 
   6   7   7       20.31       19.56      0.68 o 
   7   7   7       22.93       25.56      0.52 o 
   8   7   7        0.52        0.41      0.90 o 
   1   8   7       69.72       69.46      0.54 o 
   2   8   7       80.07       78.22      0.64 o 
   3   8   7       26.74       25.89      0.38 o 
   4   8   7       70.20       70.71      0.93 o 
   5   8   7       58.52       58.20      0.91 o 
   6   8   7       78.45       76.70      0.67 o 
   7   8   7        1.57        2.03      0.26 o 
   1   9   7      250.65      248.67      2.52 o 
   2   9   7       25.55       25.55      0.33 o 
   3   9   7      122.67      127.86      1.18 o 
   4   9   7       15.12       13.44      0.29 o 
   5   9   7      105.73      100.33      1.49 o 
   6   9   7        1.56        0.89      0.33 o 
   7   9   7        6.67        7.02      0.41 o 
   1  10   7      133.58      133.19      1.58 o 
   2  10   7        8.86        9.76      0.41 o 
   3  10   7      151.36      153.76      2.26 o 
   4  10   7       12.78       10.92      0.33 o 
   5  10   7       13.80       12.01      0.37 o 
   6  10   7       24.97       28.45      0.53 o 
   1  11   7       15.43       14.22      0.30 o 
   2  11   7       41.64       36.98      0.50 o 
   3  11   7       12.36       12.12      0.34 o 
   4  11   7        0.15       -0.14      0.16 o 
   5  11   7      100.60      104.21      1.83 o 
   6  11   7        0.38        1.16      0.26 o 
   1  12   7        8.48        7.79      0.31 o 
   2  12   7        9.34       10.80      0.35 o 
   3  12   7       34.80       39.98      0.61 o 
   4  12   7       61.15       65.30      1.39 o 
   5  12   7       75.84       78.45      0.70 o 
   1  13   7       12.33       12.52      0.56 o 
   2  13   7       48.67       54.54      0.48 o 
   3  13   7      106.59      113.78      0.75 o 
   4  13   7       60.45       63.43      1.36 o 
   1  14   7        4.64        3.80      0.37 o 
   2  14   7        1.00        0.11      0.55 o 
   3  14   7        1.18        0.81      0.39 o 
   1  15   7        1.72        1.73      0.37 o 
   0   0   8       34.89       31.12      0.92 o 
   1   0   8        6.69        7.12      1.13 o 
   2   0   8        0.03        0.31      0.32 o 
   3   0   8       82.83       86.25      3.27 o 
   4   0   8       10.39       11.95      0.86 o 
   5   0   8       82.64       81.81      1.38 o 
   6   0   8        4.77        4.71      0.55 o 
   7   0   8        3.49        2.17      0.49 o 
   0   1   8        0.86        0.66      0.32 o 
   1   1   8       74.07       69.91      0.61 o 
   2   1   8       60.22       62.78      0.60 o 
   3   1   8      122.89      118.12      1.31 o 
   4   1   8       24.15       20.58      0.72 o 
   5   1   8        0.50        1.35      0.31 o 
   6   1   8       89.40       94.52      1.01 o 
   7   1   8        2.09        0.78      0.36 o 
   0   2   8       25.22       22.07      0.63 o 
   1   2   8       99.09       92.36      0.67 o 
   2   2   8       26.06       26.68      0.47 o 
   3   2   8      207.21      201.39      3.07 o 
   4   2   8       10.48        9.46      0.48 o 
   5   2   8       16.90       18.50      0.41 o 
   6   2   8      113.77      123.72      0.83 o 
   0   3   8       17.58       16.42      0.59 o 
   1   3   8        1.22        1.64      0.24 o 
   2   3   8       31.87       29.35      0.47 o 
   3   3   8        0.26        0.42      0.22 o 
   4   3   8        8.81       11.26      0.59 o 
   5   3   8        0.10        0.12      0.32 o 
   6   3   8      204.57      209.71      1.02 o 
   0   4   8      278.31      271.73      3.26 o 
   1   4   8      144.57      133.71      0.78 o 
   2   4   8       10.44        8.81      0.40 o 
   3   4   8       84.18       76.44      0.65 o 
   4   4   8      138.66      141.18      1.60 o 
   5   4   8      108.05       99.41      1.58 o 
   6   4   8       18.83       24.30      0.71 o 
   0   5   8      227.45      216.44      4.37 o 
   1   5   8       48.00       49.81      0.55 o 
   2   5   8        6.55        4.71      0.51 o 
   3   5   8        6.75        6.42      0.43 o 
   4   5   8      102.30      100.98      1.71 o 
   5   5   8       48.07       48.38      0.76 o 
   6   5   8       26.61       25.94      0.49 o 
   0   6   8       12.41       12.81      0.73 o 
   1   6   8       19.86       22.13      0.50 o 
   2   6   8        9.76       10.21      0.41 o 
   3   6   8        0.42        0.15      0.20 o 
   4   6   8        3.45        3.01      0.53 o 
   5   6   8       87.58       89.94      1.28 o 
   6   6   8       48.83       48.30      0.84 o 
   0   7   8        1.08        1.84      0.45 o 
   1   7   8        3.92        4.01      0.38 o 
   2   7   8        9.42       10.55      0.34 o 
   3   7   8        3.03        3.52      0.38 o 
   4   7   8        4.63        3.70      0.50 o 
   5   7   8        0.20        0.14      0.29 o 
   0   8   8        0.56        0.28      0.22 o 
   1   8   8        4.99        4.57      0.28 o 
   2   8   8        4.15        3.45      0.23 o 
   3   8   8        2.31        2.37      0.44 o 
   4   8   8        0.02       -0.17      0.17 o 
   5   8   8       84.99       89.73      0.83 o 
   0   9   8      210.05      222.40      1.89 o 
   1   9   8       70.26       71.46      0.74 o 
   2   9   8        0.14       -0.20      0.20 o 
   3   9   8      105.90      116.37      1.15 o 
   4   9   8       51.94       53.73      0.76 o 
   0  10   8       42.39       46.47      0.78 o 
   1  10   8       85.44       88.20      0.79 o 
   2  10   8        8.24        5.56      0.43 o 
   3  10   8      390.55      407.60      4.81 o 
   4  10   8       21.30       23.39      1.04 o 
   0  11   8       17.32       16.16      0.75 o 
   1  11   8       48.01       49.45      0.88 o 
   2  11   8       11.42       10.79      0.93 o 
   3  11   8        8.97       10.88      0.95 o 
   0  12   8       33.93       39.38      1.07 o 
   1  12   8       20.00       17.58      1.01 o 
   1   1   9        5.11        3.45      0.29 o 
   2   1   9        5.87        4.21      0.29 o 
   3   1   9        0.05       -0.25      0.25 o 
   1   2   9       44.86       43.39      0.58 o 
   2   2   9        4.01        2.72      0.28 o 
   3   2   9       29.65       25.88      0.52 o 
   1   3   9      145.44      139.20      0.89 o 
   2   3   9       53.77       53.38      0.91 o 
   3   3   9      216.70      217.31      3.64 o 
   1   4   9        2.32        3.31      0.29 o 
   2   4   9      166.32      170.62      0.95 o 
   3   4   9       19.12       22.42      0.58 o 
   1   5   9      110.10      111.24      1.08 o 
   2   5   9       28.19       32.74      0.68 o 
   1   6   9        0.26        0.47      0.43 o 
                                                 
